# Supplementary material for: The naive T-cell receptor repertoire has an extremely broad distribution of clone sizes
Source: eLife. 2020 Mar 18;9:e49900. doi: 10.7554/eLife.49900 (PMC7080410; doi:10.7554/eLife.49900)
Supplement: Figure 1—source data 1. — Number of TCRα and TCRβ sequences exclusively occurring in naive or memory samples within log2-frequency bins, as in Figure 1D. Bin intervals are excluding the left, but including the right number. [file elife-49900-fig1-data1.txt]

CD4/CD8	alpha/beta	Volunteer	Subset	(0,1]	(1,3]	(3,7]	(7,15]	(15,31]	(31,63]	(63,127]	(127,255]	(255,511]	(511,1023]	(1023,2047]	(2047,4095]	(4095,8191]
CD4	alpha	1	Memory	37960	8082	2936	1247	451	180	66	35	6	3	2	1	0
CD4	alpha	1	Naive	41528	1283	16	0	0	0	0	0	0	0	0	0	0
CD4	alpha	2	Memory	42078	8534	2872	1273	520	234	89	22	12	5	3	0	0
CD4	alpha	2	Naive	29461	428	4	0	0	0	0	0	0	0	0	0	0
CD4	beta	1	Memory	63843	13453	4869	2253	985	399	166	57	21	6	2	0	1
CD4	beta	1	Naive	99068	3729	13	0	0	0	0	0	0	0	0	0	0
CD4	beta	2	Memory	68232	14238	4424	2047	905	443	198	60	22	7	5	4	4
CD4	beta	2	Naive	59598	731	0	0	0	0	0	0	0	0	0	0	0
CD8	alpha	1	Memory	9749	3208	1164	587	306	180	98	41	33	9	2	1	0
CD8	alpha	1	Naive	23790	665	15	0	0	0	0	0	0	0	0	0	0
CD8	alpha	2	Memory	9968	1988	814	444	208	152	83	42	24	7	2	1	0
CD8	alpha	2	Naive	32764	731	33	1	0	0	0	0	0	0	0	0	0
CD8	beta	1	Memory	13421	5280	2095	903	464	253	157	81	36	15	8	0	0
CD8	beta	1	Naive	49670	2049	8	0	1	0	0	0	0	0	0	0	0
CD8	beta	2	Memory	15905	3478	1299	721	386	201	125	64	20	11	1	0	0
CD8	beta	2	Naive	70501	1445	4	0	0	0	0	0	0	0	0	0	0
