# Supplementary material for: The naive T-cell receptor repertoire has an extremely broad distribution of clone sizes
Source: eLife. 2020 Mar 18;9:e49900. doi: 10.7554/eLife.49900 (PMC7080410; doi:10.7554/eLife.49900)
Supplement: Figure 2—source data 1. — Per dataset, the number of TCR sequences is shown per incidence and abundance across subsamples. Abundance is log2 binned according to the total UMI count across the three naive subsamples. Pearson correlation coefficient between incidence and total UMI count is shown for each dataset. [file elife-49900-fig2-data1.txt]

CD4/CD8	alpha/beta	Incidence	(0,1]	(1,3]	(3,7]	(7,15]	(15,31]	(31,63]	(63,127]	(127,255]	(255,511]	(511,1023]	Correlation between total UMI count and incidence
CD4	alpha	1	195012	6970	64	0	0	0	0	0	0	0
CD4	alpha	2	0	7246	573	17	0	0	0	0	0	0	0.72
CD4	alpha	3	0	436	710	199	31	2	0	0	0	0
CD4	beta	1	383684	18633	87	0	0	0	0	0	0	0
CD4	beta	2	0	2687	253	4	0	0	0	0	0	0	0.54
CD4	beta	3	0	126	199	31	8	0	0	0	0	0
CD8	alpha	1	167118	8128	71	0	0	0	0	0	0	0
CD8	alpha	2	0	5530	585	20	1	0	0	0	0	0	0.28
CD8	alpha	3	0	384	780	291	80	22	5	0	0	1
CD8	beta	1	353307	27272	165	0	0	0	0	0	0	0
CD8	beta	2	0	1595	250	17	0	0	0	0	0	0	0.22
CD8	beta	3	0	102	273	117	47	19	11	2	1	2
