# Supplementary material for: The naive T-cell receptor repertoire has an extremely broad distribution of clone sizes
Source: eLife. 2020 Mar 18;9:e49900. doi: 10.7554/eLife.49900 (PMC7080410; doi:10.7554/eLife.49900)
Supplement: Supplementary file 1. — Number of FACS-sorted cells in each sample, number of reads obtained for both α and β and the number of UMIs that were accepted after Decombinator processing and UMI clustering. The naive subsamples were FACS-sorted and then divided into four equal aliquots. For the CD8+ EMRA samples, TCRα and TCRβ were sequenced together for both volunteers in Experiment 1. [file elife-49900-supp1.txt]

Experiment	Volunteer	CD4/CD8	Subset	# cells (millions)	# reads alpha (millions)	# UMIs alpha	# reads beta (millions)	# UMIs beta
1	1	CD4	Naive	1.82	1.04	47570	1.06	108648
1	1	CD4	CM	8.7	0.99	49404	1.27	89102
1	1	CD4	EM	1.54	1.16	81799	1.12	150498
1	1	CD4	EMRA	0.2	2.59	46356	2.59	99641
1	1	CD8	Naive	0.84	1.2	27182	1.34	56290
1	1	CD8	CM	0.56	1.12	82937	1.26	151414
1	1	CD8	EM	0.47	0.92	47261	1.13	107653
1	1	CD8	EMRA	2	1.17	105603	1.43	198784
1	1	CD4	Naive	5.9	1.46	32871	1.33	62178
1	2	CD4	CM	5.2	1.19	59981	3	105663
1	2	CD4	EM	2.65	1.32	72447	1.46	125186
1	2	CD4	EMRA	0.26	1.39	18646	1.44	52385
1	2	CD8	Naive	4.1	1.57	37746	1.5	78853
1	2	CD8	CM	2.3	0.89	44863	1.13	79697
1	2	CD8	EM	1.5	1.02	34471	0.99	65215
1	2	CD8	EMRA	1.6	2.02	141997	2.02	227364
2	3	CD4	Naive-1	3.23	1.65	74755	2.02	141605
2	3	CD4	Naive-2	3.23	1.59	93198	1.24	147658
2	3	CD4	Naive-3	3.23	1.57	67859	1.3	141847
2	3	CD4	CM	9.7	1.69	159185	1.46	203741
2	3	CD4	EM	2.7	1.98	74507	1.15	135283
2	3	CD4	EMRA	0.21	1.24	14845	2.05	15120
2	3	CD8	Naive-1	1.67	1.61	69854	1.62	140621
2	3	CD8	Naive-2	1.67	1.69	69151	1.69	146557
2	3	CD8	Naive-3	1.67	1.75	72281	1.57	135547
2	3	CD8	CM	2.6	1.21	63031	2	12188
2	3	CD8	EM	0.46	1.33	66676	1.78	112139
2	3	CD8	EMRA	0.47	1.27	59932	1.78	116176
