# Supplementary material for: The naive T-cell receptor repertoire has an extremely broad distribution of clone sizes
Source: eLife. 2020 Mar 18;9:e49900. doi: 10.7554/eLife.49900 (PMC7080410; doi:10.7554/eLife.49900)
Supplement: Supplementary file 2. — For each dataset, the fraction of sequences observed in multiple subsamples is given, both in the data and after permuting the samples. From the fold-differences, the effect of single cells contributing multiple RNA molecules is estimated. [file elife-49900-supp2.txt]

CD4/CD8	alpha/beta	Data %	Permutation %	Fold-difference	% due to RNA
CD4	alpha	4.3	5.5	1.3	21.6
CD4	beta	0.8	3.7	4.6	78.2
CD8	alpha	4.1	6.3	1.5	34.0
CD8	beta	0.6	5.4	8.5	88.3
